# Supplementary material for: Vigna yadavii (Leguminosae: Papilionoideae), a new species from Western Ghats, India
Source: Biodivers Data J. 2014 Dec 23;(2):e4281. doi: 10.3897/BDJ.2.e4281 (PMC4290503; doi:10.3897/BDJ.2.e4281)
Supplement: XML Treatment for Vigna yadavii [file BDJ.2.e4281-treatment1.xml]

<!DOCTYPE tp:taxon-treatment
  PUBLIC "-//TaxonX//DTD Taxonomic Treatment Publishing DTD v0 20100105//EN" "tax-treatment-NSO.dtd">
<tp:taxon-treatment xmlns:tp="http://www.plazi.org/taxpub"><tp:treatment-meta><mixed-citation publication-type="journal"><person-group><name><surname>Gaikwad</surname><given-names>Sayajirao P.</given-names></name><name><surname>Gore</surname><given-names>Ramchandra D.</given-names></name><name><surname>Randive</surname><given-names>Sonali D.</given-names></name><name><surname>Garad</surname><given-names>Krushnadeoray U.</given-names></name></person-group><article-title><italic><tp:taxon-name><tp:taxon-name-part taxon-name-part-type="genus">Vigna</tp:taxon-name-part> <tp:taxon-name-part taxon-name-part-type="species">yadavii</tp:taxon-name-part></tp:taxon-name></italic> (<tp:taxon-name><tp:taxon-name-part taxon-name-part-type="family">Leguminosae</tp:taxon-name-part></tp:taxon-name>: <tp:taxon-name><tp:taxon-name-part taxon-name-part-type="subfamily">Papilionoideae</tp:taxon-name-part></tp:taxon-name>), a new species from Western Ghats, India</article-title><source>Biodivers Data J</source><day>23</day><month>12</month><year>2014</year><volume>2014</volume><issue>2</issue><pub-id pub-id-type="doi">10.3897/BDJ.2.e4281</pub-id></mixed-citation></tp:treatment-meta><tp:nomenclature><tp:taxon-name><tp:taxon-name-part taxon-name-part-type="genus">Vigna</tp:taxon-name-part> <tp:taxon-name-part taxon-name-part-type="species">yadavii</tp:taxon-name-part><object-id xmlns:xlink="http://www.w3.org/1999/xlink" xlink:type="simple" object-id-type="IPNI">urn:lsid:ipni.org:names:77144279-1</object-id></tp:taxon-name><tp:taxon-authority>S.P. Gaikwad, R.D. Gore, S.D. Randive &amp; K.U. Garad. 2014</tp:taxon-authority><tp:taxon-status xmlns:xlink="http://www.w3.org/1999/xlink" xlink:type="simple">sp. nov.</tp:taxon-status></tp:nomenclature><tp:treatment-sec sec-type="materials"><title>Materials</title><list list-type="alpha-lower" list-content="occurrences"><list-item><p><bold>Type status:</bold> <named-content xmlns:xlink="http://www.w3.org/1999/xlink" content-type="dwc:typeStatus" xlink:type="simple">Holotype</named-content>. <bold>Location:</bold> continent: <named-content xmlns:xlink="http://www.w3.org/1999/xlink" content-type="dwc:continent" xlink:type="simple">Asia</named-content>; country: <named-content xmlns:xlink="http://www.w3.org/1999/xlink" content-type="dwc:country" xlink:type="simple">India</named-content>; countryCode: <named-content xmlns:xlink="http://www.w3.org/1999/xlink" content-type="dwc:countryCode" xlink:type="simple">IND</named-content>; stateProvince: <named-content xmlns:xlink="http://www.w3.org/1999/xlink" content-type="dwc:stateProvince" xlink:type="simple">Maharashtra</named-content>; municipality: <named-content xmlns:xlink="http://www.w3.org/1999/xlink" content-type="dwc:municipality" xlink:type="simple">Nasik district</named-content>; locality: <named-content xmlns:xlink="http://www.w3.org/1999/xlink" content-type="dwc:locality" xlink:type="simple">Kasara-Ghat near Igatpuri</named-content>; verbatimElevation: <named-content xmlns:xlink="http://www.w3.org/1999/xlink" content-type="dwc:verbatimElevation" xlink:type="simple">365 m</named-content>; verbatimLatitude: <named-content xmlns:xlink="http://www.w3.org/1999/xlink" content-type="dwc:verbatimLatitude" xlink:type="simple">19°41'02.1"N</named-content>; verbatimLongitude: <named-content xmlns:xlink="http://www.w3.org/1999/xlink" content-type="dwc:verbatimLongitude" xlink:type="simple">73°29'58.3"E</named-content>; verbatimCoordinateSystem: <named-content xmlns:xlink="http://www.w3.org/1999/xlink" content-type="dwc:verbatimCoordinateSystem" xlink:type="simple">degrees minutes seconds</named-content>; <bold>Identification:</bold> identifiedBy: <named-content xmlns:xlink="http://www.w3.org/1999/xlink" content-type="dwc:identifiedBy" xlink:type="simple">N. Tomooka; M. Sanjappa; Delin Wu</named-content>; <bold>Event:</bold> eventDate: <named-content xmlns:xlink="http://www.w3.org/1999/xlink" content-type="dwc:eventDate" xlink:type="simple">10-11-2012</named-content>; habitat: <named-content xmlns:xlink="http://www.w3.org/1999/xlink" content-type="dwc:habitat" xlink:type="simple">Western Ghats</named-content>; fieldNumber: <named-content xmlns:xlink="http://www.w3.org/1999/xlink" content-type="dwc:fieldNumber" xlink:type="simple"><italic>RD Gore 1042</italic></named-content>; fieldNotes: <named-content xmlns:xlink="http://www.w3.org/1999/xlink" content-type="dwc:fieldNotes" xlink:type="simple">Twining herbs; leaves stipulate; stipules submedifixed; chasmogamous flowers yellow &amp; Cleistogamous flowers white. Pods falcate to straight. Seeds well developed</named-content>; <bold>Record Level:</bold> type: <named-content xmlns:xlink="http://www.w3.org/1999/xlink" content-type="dwc:type" xlink:type="simple">Herbarium Specimen</named-content>; language: <named-content xmlns:xlink="http://www.w3.org/1999/xlink" content-type="dwc:language" xlink:type="simple">English</named-content>; institutionID: <named-content xmlns:xlink="http://www.w3.org/1999/xlink" content-type="dwc:institutionID" xlink:type="simple">CAL</named-content></p></list-item><list-item><p><bold>Type status:</bold> <named-content xmlns:xlink="http://www.w3.org/1999/xlink" content-type="dwc:typeStatus" xlink:type="simple">Isotype</named-content>. <bold>Location:</bold> continent: <named-content xmlns:xlink="http://www.w3.org/1999/xlink" content-type="dwc:continent" xlink:type="simple">Asia</named-content>; country: <named-content xmlns:xlink="http://www.w3.org/1999/xlink" content-type="dwc:country" xlink:type="simple">India</named-content>; countryCode: <named-content xmlns:xlink="http://www.w3.org/1999/xlink" content-type="dwc:countryCode" xlink:type="simple">IND</named-content>; stateProvince: <named-content xmlns:xlink="http://www.w3.org/1999/xlink" content-type="dwc:stateProvince" xlink:type="simple">Maharashtra</named-content>; municipality: <named-content xmlns:xlink="http://www.w3.org/1999/xlink" content-type="dwc:municipality" xlink:type="simple">Nasik district</named-content>; locality: <named-content xmlns:xlink="http://www.w3.org/1999/xlink" content-type="dwc:locality" xlink:type="simple">Kasara-Ghat near Igatpuri</named-content>; verbatimElevation: <named-content xmlns:xlink="http://www.w3.org/1999/xlink" content-type="dwc:verbatimElevation" xlink:type="simple">365 m</named-content>; verbatimLatitude: <named-content xmlns:xlink="http://www.w3.org/1999/xlink" content-type="dwc:verbatimLatitude" xlink:type="simple">19°41'02.1"N</named-content>; verbatimLongitude: <named-content xmlns:xlink="http://www.w3.org/1999/xlink" content-type="dwc:verbatimLongitude" xlink:type="simple">73°29'58.3"E</named-content>; <bold>Event:</bold> eventDate: <named-content xmlns:xlink="http://www.w3.org/1999/xlink" content-type="dwc:eventDate" xlink:type="simple">10-11-2012</named-content>; habitat: <named-content xmlns:xlink="http://www.w3.org/1999/xlink" content-type="dwc:habitat" xlink:type="simple">Western Ghats</named-content>; fieldNumber: <named-content xmlns:xlink="http://www.w3.org/1999/xlink" content-type="dwc:fieldNumber" xlink:type="simple"><italic>RD Gore 1042a</italic></named-content>; fieldNotes: <named-content xmlns:xlink="http://www.w3.org/1999/xlink" content-type="dwc:fieldNotes" xlink:type="simple">Twining herbs; leaves stipulate; stipules submedifixed; chasmogamous flowers yellow &amp; Cleistogamous flowers white/albino. Pods falcate to straight. Seeds well developed</named-content>; <bold>Record Level:</bold> language: <named-content xmlns:xlink="http://www.w3.org/1999/xlink" content-type="dwc:language" xlink:type="simple">English</named-content>; institutionID: <named-content xmlns:xlink="http://www.w3.org/1999/xlink" content-type="dwc:institutionID" xlink:type="simple">BSI, Pune</named-content></p></list-item><list-item><p><bold>Type status:</bold> <named-content xmlns:xlink="http://www.w3.org/1999/xlink" content-type="dwc:typeStatus" xlink:type="simple">Other material</named-content>. <bold>Location:</bold> continent: <named-content xmlns:xlink="http://www.w3.org/1999/xlink" content-type="dwc:continent" xlink:type="simple">Asia</named-content>; country: <named-content xmlns:xlink="http://www.w3.org/1999/xlink" content-type="dwc:country" xlink:type="simple">India</named-content>; countryCode: <named-content xmlns:xlink="http://www.w3.org/1999/xlink" content-type="dwc:countryCode" xlink:type="simple">IND</named-content>; stateProvince: <named-content xmlns:xlink="http://www.w3.org/1999/xlink" content-type="dwc:stateProvince" xlink:type="simple">Maharashtra</named-content>; municipality: <named-content xmlns:xlink="http://www.w3.org/1999/xlink" content-type="dwc:municipality" xlink:type="simple">Nasik District</named-content>; locality: <named-content xmlns:xlink="http://www.w3.org/1999/xlink" content-type="dwc:locality" xlink:type="simple">Saptashrungi hills (Kalvan)</named-content>; <bold>Identification:</bold> identifiedBy: <named-content xmlns:xlink="http://www.w3.org/1999/xlink" content-type="dwc:identifiedBy" xlink:type="simple">S.P. Gaikwad; R.D. Gore</named-content>; <bold>Event:</bold> eventDate: <named-content xmlns:xlink="http://www.w3.org/1999/xlink" content-type="dwc:eventDate" xlink:type="simple">9-11-2012</named-content>; habitat: <named-content xmlns:xlink="http://www.w3.org/1999/xlink" content-type="dwc:habitat" xlink:type="simple">Western Ghats</named-content>; fieldNumber: <named-content xmlns:xlink="http://www.w3.org/1999/xlink" content-type="dwc:fieldNumber" xlink:type="simple"><italic>RD Gore 1040</italic></named-content>; fieldNotes: <named-content xmlns:xlink="http://www.w3.org/1999/xlink" content-type="dwc:fieldNotes" xlink:type="simple">Twining herbs; flowers both chasmogamous (yellow) and cleistogamous (white/albino)</named-content>; <bold>Record Level:</bold> language: <named-content xmlns:xlink="http://www.w3.org/1999/xlink" content-type="dwc:language" xlink:type="simple">English</named-content>; institutionID: <named-content xmlns:xlink="http://www.w3.org/1999/xlink" content-type="dwc:institutionID" xlink:type="simple">Walchand College of Arts &amp; Science, Solapur</named-content></p></list-item><list-item><p><bold>Type status:</bold> <named-content xmlns:xlink="http://www.w3.org/1999/xlink" content-type="dwc:typeStatus" xlink:type="simple">Other material</named-content>. <bold>Location:</bold> continent: <named-content xmlns:xlink="http://www.w3.org/1999/xlink" content-type="dwc:continent" xlink:type="simple">Asia</named-content>; country: <named-content xmlns:xlink="http://www.w3.org/1999/xlink" content-type="dwc:country" xlink:type="simple">India</named-content>; countryCode: <named-content xmlns:xlink="http://www.w3.org/1999/xlink" content-type="dwc:countryCode" xlink:type="simple">IND</named-content>; stateProvince: <named-content xmlns:xlink="http://www.w3.org/1999/xlink" content-type="dwc:stateProvince" xlink:type="simple">Maharashtra</named-content>; municipality: <named-content xmlns:xlink="http://www.w3.org/1999/xlink" content-type="dwc:municipality" xlink:type="simple">Nasik District</named-content>; locality: <named-content xmlns:xlink="http://www.w3.org/1999/xlink" content-type="dwc:locality" xlink:type="simple">Kasara-Ghat near Igatpuri</named-content>; <bold>Identification:</bold> identifiedBy: <named-content xmlns:xlink="http://www.w3.org/1999/xlink" content-type="dwc:identifiedBy" xlink:type="simple">S.P. Gaikwad; R.D. Gore</named-content>; <bold>Event:</bold> eventDate: <named-content xmlns:xlink="http://www.w3.org/1999/xlink" content-type="dwc:eventDate" xlink:type="simple">10-11-2012</named-content>; habitat: <named-content xmlns:xlink="http://www.w3.org/1999/xlink" content-type="dwc:habitat" xlink:type="simple">Western Ghats</named-content>; fieldNumber: <named-content xmlns:xlink="http://www.w3.org/1999/xlink" content-type="dwc:fieldNumber" xlink:type="simple"><italic>SD Randive 322</italic></named-content>; fieldNotes: <named-content xmlns:xlink="http://www.w3.org/1999/xlink" content-type="dwc:fieldNotes" xlink:type="simple">Twining herbs; flowers yellow; pods slightly hairy</named-content>; <bold>Record Level:</bold> language: <named-content xmlns:xlink="http://www.w3.org/1999/xlink" content-type="dwc:language" xlink:type="simple">English</named-content>; institutionID: <named-content xmlns:xlink="http://www.w3.org/1999/xlink" content-type="dwc:institutionID" xlink:type="simple">Walchand College of Arts &amp; Science, Solapur</named-content></p></list-item><list-item><p><bold>Type status:</bold> <named-content xmlns:xlink="http://www.w3.org/1999/xlink" content-type="dwc:typeStatus" xlink:type="simple">Other material</named-content>. <bold>Location:</bold> continent: <named-content xmlns:xlink="http://www.w3.org/1999/xlink" content-type="dwc:continent" xlink:type="simple">Asia</named-content>; country: <named-content xmlns:xlink="http://www.w3.org/1999/xlink" content-type="dwc:country" xlink:type="simple">India</named-content>; countryCode: <named-content xmlns:xlink="http://www.w3.org/1999/xlink" content-type="dwc:countryCode" xlink:type="simple">IND</named-content>; stateProvince: <named-content xmlns:xlink="http://www.w3.org/1999/xlink" content-type="dwc:stateProvince" xlink:type="simple">Karnataka</named-content>; municipality: <named-content xmlns:xlink="http://www.w3.org/1999/xlink" content-type="dwc:municipality" xlink:type="simple">Chickmanglur District</named-content>; locality: <named-content xmlns:xlink="http://www.w3.org/1999/xlink" content-type="dwc:locality" xlink:type="simple">Bhabathi–Gangamula</named-content>; <bold>Event:</bold> eventDate: <named-content xmlns:xlink="http://www.w3.org/1999/xlink" content-type="dwc:eventDate" xlink:type="simple">8-10-1979</named-content>; fieldNumber: <named-content xmlns:xlink="http://www.w3.org/1999/xlink" content-type="dwc:fieldNumber" xlink:type="simple"><italic>KFP 9702</italic></named-content>; <bold>Record Level:</bold> language: <named-content xmlns:xlink="http://www.w3.org/1999/xlink" content-type="dwc:language" xlink:type="simple">English</named-content>; institutionID: <named-content xmlns:xlink="http://www.w3.org/1999/xlink" content-type="dwc:institutionID" xlink:type="simple">St. Joseph College, Bangalore</named-content></p></list-item><list-item><p><bold>Type status:</bold> <named-content xmlns:xlink="http://www.w3.org/1999/xlink" content-type="dwc:typeStatus" xlink:type="simple">Other material</named-content>. <bold>Location:</bold> continent: <named-content xmlns:xlink="http://www.w3.org/1999/xlink" content-type="dwc:continent" xlink:type="simple">Asia</named-content>; country: <named-content xmlns:xlink="http://www.w3.org/1999/xlink" content-type="dwc:country" xlink:type="simple">India</named-content>; stateProvince: <named-content xmlns:xlink="http://www.w3.org/1999/xlink" content-type="dwc:stateProvince" xlink:type="simple">Maharashtra</named-content>; municipality: <named-content xmlns:xlink="http://www.w3.org/1999/xlink" content-type="dwc:municipality" xlink:type="simple">Satara District</named-content>; locality: <named-content xmlns:xlink="http://www.w3.org/1999/xlink" content-type="dwc:locality" xlink:type="simple">Pasarnighat</named-content>; <bold>Event:</bold> eventDate: <named-content xmlns:xlink="http://www.w3.org/1999/xlink" content-type="dwc:eventDate" xlink:type="simple">21-10-2011</named-content>; fieldNumber: <named-content xmlns:xlink="http://www.w3.org/1999/xlink" content-type="dwc:fieldNumber" xlink:type="simple"><italic>SP Sutar 156</italic></named-content>; <bold>Record Level:</bold> language: <named-content xmlns:xlink="http://www.w3.org/1999/xlink" content-type="dwc:language" xlink:type="simple">English</named-content>; institutionID: <named-content xmlns:xlink="http://www.w3.org/1999/xlink" content-type="dwc:institutionID" xlink:type="simple">SUK</named-content></p></list-item><list-item><p><bold>Type status:</bold> <named-content xmlns:xlink="http://www.w3.org/1999/xlink" content-type="dwc:typeStatus" xlink:type="simple">Other material</named-content>. <bold>Location:</bold> continent: <named-content xmlns:xlink="http://www.w3.org/1999/xlink" content-type="dwc:continent" xlink:type="simple">Asia</named-content>; country: <named-content xmlns:xlink="http://www.w3.org/1999/xlink" content-type="dwc:country" xlink:type="simple">India</named-content>; countryCode: <named-content xmlns:xlink="http://www.w3.org/1999/xlink" content-type="dwc:countryCode" xlink:type="simple">IND</named-content>; stateProvince: <named-content xmlns:xlink="http://www.w3.org/1999/xlink" content-type="dwc:stateProvince" xlink:type="simple">Maharashtra</named-content>; municipality: <named-content xmlns:xlink="http://www.w3.org/1999/xlink" content-type="dwc:municipality" xlink:type="simple">Pune District</named-content>; locality: <named-content xmlns:xlink="http://www.w3.org/1999/xlink" content-type="dwc:locality" xlink:type="simple">Parvati</named-content>; <bold>Event:</bold> eventDate: <named-content xmlns:xlink="http://www.w3.org/1999/xlink" content-type="dwc:eventDate" xlink:type="simple">5-8-1960</named-content>; fieldNumber: <named-content xmlns:xlink="http://www.w3.org/1999/xlink" content-type="dwc:fieldNumber" xlink:type="simple"><italic>KNS 64502</italic></named-content>; fieldNotes: <named-content xmlns:xlink="http://www.w3.org/1999/xlink" content-type="dwc:fieldNotes" xlink:type="simple">Common</named-content>; <bold>Record Level:</bold> language: <named-content xmlns:xlink="http://www.w3.org/1999/xlink" content-type="dwc:language" xlink:type="simple">English</named-content>; institutionID: <named-content xmlns:xlink="http://www.w3.org/1999/xlink" content-type="dwc:institutionID" xlink:type="simple">BSI, Pune</named-content></p></list-item><list-item><p><bold>Type status:</bold> <named-content xmlns:xlink="http://www.w3.org/1999/xlink" content-type="dwc:typeStatus" xlink:type="simple">Other material</named-content>. <bold>Location:</bold> continent: <named-content xmlns:xlink="http://www.w3.org/1999/xlink" content-type="dwc:continent" xlink:type="simple">Asia</named-content>; country: <named-content xmlns:xlink="http://www.w3.org/1999/xlink" content-type="dwc:country" xlink:type="simple">India</named-content>; countryCode: <named-content xmlns:xlink="http://www.w3.org/1999/xlink" content-type="dwc:countryCode" xlink:type="simple">IND</named-content>; stateProvince: <named-content xmlns:xlink="http://www.w3.org/1999/xlink" content-type="dwc:stateProvince" xlink:type="simple">Maharashtra</named-content>; municipality: <named-content xmlns:xlink="http://www.w3.org/1999/xlink" content-type="dwc:municipality" xlink:type="simple">Pune district</named-content>; locality: <named-content xmlns:xlink="http://www.w3.org/1999/xlink" content-type="dwc:locality" xlink:type="simple">Shivneri fort</named-content>; <bold>Event:</bold> eventDate: <named-content xmlns:xlink="http://www.w3.org/1999/xlink" content-type="dwc:eventDate" xlink:type="simple">10-10-1962</named-content>; fieldNumber: <named-content xmlns:xlink="http://www.w3.org/1999/xlink" content-type="dwc:fieldNumber" xlink:type="simple"><italic>Rolla Rao 83523</italic></named-content>; <bold>Record Level:</bold> language: <named-content xmlns:xlink="http://www.w3.org/1999/xlink" content-type="dwc:language" xlink:type="simple">English</named-content>; institutionID: <named-content xmlns:xlink="http://www.w3.org/1999/xlink" content-type="dwc:institutionID" xlink:type="simple">BSI, Pune</named-content></p></list-item><list-item><p><bold>Type status:</bold> <named-content xmlns:xlink="http://www.w3.org/1999/xlink" content-type="dwc:typeStatus" xlink:type="simple">Other material</named-content>. <bold>Location:</bold> continent: <named-content xmlns:xlink="http://www.w3.org/1999/xlink" content-type="dwc:continent" xlink:type="simple">Asia</named-content>; country: <named-content xmlns:xlink="http://www.w3.org/1999/xlink" content-type="dwc:country" xlink:type="simple">India</named-content>; countryCode: <named-content xmlns:xlink="http://www.w3.org/1999/xlink" content-type="dwc:countryCode" xlink:type="simple">IND</named-content>; stateProvince: <named-content xmlns:xlink="http://www.w3.org/1999/xlink" content-type="dwc:stateProvince" xlink:type="simple">Maharashtra</named-content>; municipality: <named-content xmlns:xlink="http://www.w3.org/1999/xlink" content-type="dwc:municipality" xlink:type="simple">Sangli District</named-content>; locality: <named-content xmlns:xlink="http://www.w3.org/1999/xlink" content-type="dwc:locality" xlink:type="simple">Dandoba hills (Miraj)</named-content>; <bold>Event:</bold> eventDate: <named-content xmlns:xlink="http://www.w3.org/1999/xlink" content-type="dwc:eventDate" xlink:type="simple">28-9-1989</named-content>; fieldNumber: <named-content xmlns:xlink="http://www.w3.org/1999/xlink" content-type="dwc:fieldNumber" xlink:type="simple"><italic>AN Londhe 170037</italic></named-content>; <bold>Record Level:</bold> language: <named-content xmlns:xlink="http://www.w3.org/1999/xlink" content-type="dwc:language" xlink:type="simple">English</named-content>; institutionID: <named-content xmlns:xlink="http://www.w3.org/1999/xlink" content-type="dwc:institutionID" xlink:type="simple">BSI, Pune</named-content></p></list-item></list></tp:treatment-sec><tp:treatment-sec sec-type="Description"><title>Description</title><p>Twining annual herbs. Stems slender, terete, 1–2 m long, covered with 1–3 mm long bulbous based spreading or retrose brownish hairs, rooting at nodes and internodes of the stem in absence of support. Stipules sub-medifixed, elliptic-lanceolate, 5–7 mm long, base obtuse to rounded, 5–7-nerved, apex acute, densely pubescent. Leaves 3-foliolate; petioles 5–7 cm long, densely hairy with bulbous based retrose or spreading whitish hairs as stem. Leaflets membranous, entire; lateral leaflets ovate-rhomboid with obliquely rounded, obtuse or truncate at base, 3–4.5 x 2–3 cm, margins entire or sometimes shallowly lobed, acute or shortly acuminate at apex, sparsely hairy; rachis 2–3 mm long, covered with whitish brown, 0.5–1 mm long, spreading or retrose hairs; terminal leaflet slightly larger than the lateral ones, ovate, 3.5–6.5 x 1.7–3.5 cm, rounded at base, shortly acuminate or acute at apex, rachis 3–4 mm long, covered with whitish-brown, 0.5–1 mm long, spreading or retrose hairs; stipels two, linear, 1–2 mm long, sparsely hairy. Flowers of two kinds, aerial chasmogamic flowers and underground cleistogamic flowers. <italic>Chasmogamous flowers</italic> 2–6 in axillary or terminal, lax racemes, yellow, 4.5–6 x 7–9 mm; peduncle slender, 1.5–3 cm long, densely covered with retrose whitish-brown hairs as young branches; pedicels short, 2–2.5 mm long, densely covered with whitish-brown hairs; bracts linear-lanceolate, 3–4 mm long, herbaceous, densely covered with 1–2 mm long hairs; bracteoles inserted just above the bract, linear, 3–3.5 mm long, acute at apex, densely hairy as bract. Calyx campanulate, hairy; tube c. 3 mm long; teeth triangular, 1.2 x 1 mm, sparsely hairy along margins. Standard yellow, asymmetrical, broadly ovate, 4.5–6 x 7–9 mm, emarginate at apex, central protuberance (up to 1 mm long) inside; claw c. 3 mm long. Wing petals yellow at upper portion and whitish below, 5–6 x 2.5–3 mm, membranous; right wing half concealing the upper portion of keel petals; left wing spreading horizontally and supported by a pocket on left hand keel petal. Keel petals yellowish, 5–6 mm long, spirally incurved with horn-like 1.6–2 mm long pocket, obtuse at apex. Stamens 9+1, included; staminal tube 5–6 mm long; filaments of staminal tube c. 5 mm long; free filament c. 10 mm long; anthers basifixed, 0.2–0.3 mm long. Style filiform 7–9 mm long, bearded at apex, broadly ‘S’ shaped before stigma, shortly beaked beyond the stigma; the beak linear, 0.4–0.5 mm long; ovary linear, 4.5–5 x 1–1.4 mm, minutely hairy. Pods cylindrical, 3–6 x 0.3–0.4 cm, apex acute slightly curved, sparsely hairy. Seed 6–12, rectangular, 2.5–3 x 2–2.2 mm, dark brown, mottled with black patches; seed coat shiny; hilum protruded out and well developed, elliptic, 0.9–1 mm long, white. Germination hypogeal; the first and second leaves simple, petiolate, ovate, base rounded, apex acute, sparsely hairy. <italic>Cleistogamous flowers</italic> 2–4 on 2–5 cm long peduncles, white (albino), 4–4.5 x 2–2.5 mm, remain closed; pedicels 1–1.2 mm long, minutely hairy; bracts elliptic–lanceolate, 1–2 mm long, acute at apex, hairy along margins with bulbous based, 0.4–0.7 mm long hairs, 1-nerved; bracteoles linear, 0.7–1.2 mm long, covered with white spreading, 0.3–0.5 mm long hairs. Calyx campanulate, membranous, c. 2.5 mm long; teeth triangular, c. 0.7 mm long, glabrescent. Standard, wing and keel petals are similar to that of chasmogamous flowers except smaller in size. Stamens 9+1, filiform; filaments 3.2–3.5 mm long; anthers basifixed, yellowish, 0.2–0.25 mm long. Style filiform, 3.2–3.9 mm long, shortly beaked beyond the stigma; beak linear, 0.2–0.3 mm long. Pods cylindrical, 1.5–2.5 cm long, usually curved, white (albino), glabrescent, apex acuminate. Seeds 3–5, whitish brown, oblong or sub-cylindric, 2.5–3 x 2–2.2 mm; seed coat shiny; hilum poorly developed, not protruded out, linear, 1–1.1 mm long, yellowish-white. Germination hypogeal; the first and second leaves simple, petiolate, ovate, elliptic, base rounded, apex acute, sparsely hairy. (Figs <xref ref-type="fig" rid="F960096">1</xref>, <xref ref-type="fig" rid="F960098">2</xref>, <xref ref-type="fig" rid="F960100">3</xref>, <xref ref-type="fig" rid="F960111">4</xref>).</p><sec sec-type="Flowering and fruiting"><title>Flowering and fruiting</title><p>August–November.</p></sec></tp:treatment-sec><tp:treatment-sec sec-type="Diagnosis"><title>Diagnosis</title><p><italic><tp:taxon-name><tp:taxon-name-part taxon-name-part-type="genus">Vigna</tp:taxon-name-part> <tp:taxon-name-part taxon-name-part-type="species">yadavii</tp:taxon-name-part></tp:taxon-name></italic> is morphologically close to <italic><tp:taxon-name><tp:taxon-name-part taxon-name-part-type="genus">Vigna</tp:taxon-name-part> <tp:taxon-name-part taxon-name-part-type="species">dalzelliana</tp:taxon-name-part></tp:taxon-name></italic> (Kuntze) Verdc. but differs in its underground obligate cleistogamous flowers on positively geotropic branches, hairy calyx, small corolla, linear style beak and dimorphic seeds.</p></tp:treatment-sec><tp:treatment-sec sec-type="Etymology"><title>Etymology</title><p>The species is named in honor of Prof. S.R. Yadav, Department of Botany, Shivaji University Kolhapur, India (MS), in recognition of his valuable contribution to taxonomy of flowering plants of Western Ghats of India.</p></tp:treatment-sec><tp:treatment-sec sec-type="Distribution"><title>Distribution</title><p>India, Maharashtra, Nasik Dist., Kasara-Ghat near Igatpuri and Kalvan, Saptashrungi hills; Satara Dist., Thoseghar.</p></tp:treatment-sec><tp:treatment-sec sec-type="Ecology"><title>Ecology</title><p><italic><tp:taxon-name><tp:taxon-name-part taxon-name-part-type="genus">Vigna</tp:taxon-name-part> <tp:taxon-name-part taxon-name-part-type="species">yadavii</tp:taxon-name-part></tp:taxon-name></italic> is a twining annual herb, which grows on hill slopes in grasses and herbs at about 1200 m elevation from above sea level in Western Ghats of India. The common associates of the species are <italic><tp:taxon-name><tp:taxon-name-part taxon-name-part-type="genus">Abelmoschus</tp:taxon-name-part> <tp:taxon-name-part taxon-name-part-type="species">manihot</tp:taxon-name-part></tp:taxon-name></italic> (L.) Medik., <italic><tp:taxon-name><tp:taxon-name-part taxon-name-part-type="genus">Apluda</tp:taxon-name-part> <tp:taxon-name-part taxon-name-part-type="species">mutica</tp:taxon-name-part></tp:taxon-name></italic> L., <italic><tp:taxon-name><tp:taxon-name-part taxon-name-part-type="genus">Carissa</tp:taxon-name-part> <tp:taxon-name-part taxon-name-part-type="species">congesta</tp:taxon-name-part></tp:taxon-name></italic> Wt., <italic><tp:taxon-name><tp:taxon-name-part taxon-name-part-type="genus">Crotalaria</tp:taxon-name-part> <tp:taxon-name-part taxon-name-part-type="species">pallida</tp:taxon-name-part></tp:taxon-name></italic> Ait., <italic><tp:taxon-name><tp:taxon-name-part taxon-name-part-type="genus">C.</tp:taxon-name-part> <tp:taxon-name-part taxon-name-part-type="species">mysorensis</tp:taxon-name-part></tp:taxon-name></italic> Roth., <italic><tp:taxon-name><tp:taxon-name-part taxon-name-part-type="genus">C.</tp:taxon-name-part> <tp:taxon-name-part taxon-name-part-type="species">leptostachya</tp:taxon-name-part></tp:taxon-name></italic> Benth., <italic><tp:taxon-name><tp:taxon-name-part taxon-name-part-type="genus">Cymbopogon</tp:taxon-name-part> <tp:taxon-name-part taxon-name-part-type="species">martinii</tp:taxon-name-part></tp:taxon-name></italic> (Roxb.) Wats., <italic><tp:taxon-name><tp:taxon-name-part taxon-name-part-type="genus">Elephantopus</tp:taxon-name-part> <tp:taxon-name-part taxon-name-part-type="species">scaber</tp:taxon-name-part></tp:taxon-name></italic> L., <italic><tp:taxon-name><tp:taxon-name-part taxon-name-part-type="genus">Eragrostis</tp:taxon-name-part></tp:taxon-name></italic> spp., <italic><tp:taxon-name><tp:taxon-name-part taxon-name-part-type="genus">Flemingia</tp:taxon-name-part> <tp:taxon-name-part taxon-name-part-type="species">strobilifera</tp:taxon-name-part></tp:taxon-name></italic> (L.) R.Br. ex Ait., <italic><tp:taxon-name><tp:taxon-name-part taxon-name-part-type="genus">Hemidesmus</tp:taxon-name-part> <tp:taxon-name-part taxon-name-part-type="species">indicus</tp:taxon-name-part></tp:taxon-name></italic> (L.) R.Br. ex Shult., <italic><tp:taxon-name><tp:taxon-name-part taxon-name-part-type="genus">Themeda</tp:taxon-name-part></tp:taxon-name></italic> spp. and <italic><tp:taxon-name><tp:taxon-name-part taxon-name-part-type="genus">Urena</tp:taxon-name-part> <tp:taxon-name-part taxon-name-part-type="species">lobata</tp:taxon-name-part></tp:taxon-name></italic> L.</p></tp:treatment-sec><tp:treatment-sec sec-type="Notes"><title>Notes</title><p><italic><tp:taxon-name><tp:taxon-name-part taxon-name-part-type="genus">Vigna</tp:taxon-name-part> <tp:taxon-name-part taxon-name-part-type="species">yadavii</tp:taxon-name-part></tp:taxon-name></italic> shows morphological similarities with <italic><tp:taxon-name><tp:taxon-name-part taxon-name-part-type="genus">Vigna</tp:taxon-name-part> <tp:taxon-name-part taxon-name-part-type="species">dalzelliana</tp:taxon-name-part></tp:taxon-name></italic> (Kuntze) Verdc. but differs from the latter species by the characters given in Table <xref ref-type="table" rid="T919811">1</xref>. The presence of underground obligate cleistogamous flowers on positively geotropic branches is most useful distinguishing characteristics of <italic><tp:taxon-name><tp:taxon-name-part taxon-name-part-type="genus">V.</tp:taxon-name-part> <tp:taxon-name-part taxon-name-part-type="species">yadavii</tp:taxon-name-part></tp:taxon-name></italic>. In addition to this, dimorphic seeds and differences in hilum, aril, style beak and corolla are also useful distinguishing characteristics of the new species. <italic><tp:taxon-name><tp:taxon-name-part taxon-name-part-type="genus">Vigna</tp:taxon-name-part> <tp:taxon-name-part taxon-name-part-type="species">dalzelliana</tp:taxon-name-part></tp:taxon-name></italic> has a unique flattened style beak but that of <italic><tp:taxon-name><tp:taxon-name-part taxon-name-part-type="genus">V.</tp:taxon-name-part> <tp:taxon-name-part taxon-name-part-type="species">yadavii</tp:taxon-name-part></tp:taxon-name></italic> is linear. The poorly developed aril of seeds of the cleistogamous flowers is also diagnostic feature of <italic><tp:taxon-name><tp:taxon-name-part taxon-name-part-type="genus">V.</tp:taxon-name-part> <tp:taxon-name-part taxon-name-part-type="species">yadavii</tp:taxon-name-part></tp:taxon-name></italic>.</p><p>During rainy season (August–November), the species produces chasmogamous flowers on aerial branches and underground obligate cleistogamous flowers on positively geotropic branches. The cleistogamous flowers are much smaller than chasmogamous flowers and white-albino in color. They remain closed. The pods of cleistogamous flowers are colorless, short, curved and 3–5-seeded. There are no structural differences in chasmogamic and cleistogamic flowers except for the smaller size and white albino color of the latter.</p></tp:treatment-sec><tp:treatment-sec><!--Section generated to contain objects referenced in tp:taxon-treatment.--><fig id="F960096" position="float" orientation="portrait"><label>Figure 1.</label><caption><p><italic><tp:taxon-name><tp:taxon-name-part taxon-name-part-type="genus">Vigna</tp:taxon-name-part> <tp:taxon-name-part taxon-name-part-type="species">yadavii</tp:taxon-name-part></tp:taxon-name></italic>: chasmogamous flower [Line drawing by RD Gore; voucher <italic>RD Gore</italic> 1042 (CAL)].</p></caption><graphic xmlns:xlink="http://www.w3.org/1999/xlink" xlink:href="biodiversity_data_journal-2-e4281-g001.jpg" position="float" id="oo_34292.jpg" orientation="portrait" xlink:type="simple"/></fig><fig id="F960098" position="float" orientation="portrait"><label>Figure 2.</label><caption><p><italic><tp:taxon-name><tp:taxon-name-part taxon-name-part-type="genus">Vigna</tp:taxon-name-part> <tp:taxon-name-part taxon-name-part-type="species">yadavii</tp:taxon-name-part></tp:taxon-name></italic>: cleistogamous flower [Line drawing by RD Gore; voucher <italic>RD Gore</italic> 1042 (CAL)].</p></caption><graphic xmlns:xlink="http://www.w3.org/1999/xlink" xlink:href="biodiversity_data_journal-2-e4281-g002.jpg" position="float" id="oo_34293.jpg" orientation="portrait" xlink:type="simple"/></fig><fig-group id="F960100" position="float" orientation="portrait"><caption><p>Photo plate of <italic><tp:taxon-name><tp:taxon-name-part taxon-name-part-type="genus">Vigna</tp:taxon-name-part> <tp:taxon-name-part taxon-name-part-type="species">yadavii</tp:taxon-name-part></tp:taxon-name></italic> Gaikwad <italic>et al.</italic> (Photographs by Gore R.D.).</p></caption><fig id="F960105" position="float" orientation="portrait"><label>Figure 3a.</label><caption><p>Habit</p></caption><graphic xmlns:xlink="http://www.w3.org/1999/xlink" xlink:href="biodiversity_data_journal-2-e4281-g003_a.jpg" xlink:type="simple" position="float" orientation="portrait" id="oo_34294.JPG"/></fig><fig id="F960106" position="float" orientation="portrait"><label>Figure 3b.</label><caption><p>Cleistogamous flowers on positively geotropic branches</p></caption><graphic xmlns:xlink="http://www.w3.org/1999/xlink" xlink:href="biodiversity_data_journal-2-e4281-g003_b.jpg" xlink:type="simple" position="float" orientation="portrait" id="oo_34298.JPG"/></fig><fig id="F960107" position="float" orientation="portrait"><label>Figure 3c.</label><caption><p>Aerial roots at nodes and internodes on the stem</p></caption><graphic xmlns:xlink="http://www.w3.org/1999/xlink" xlink:href="biodiversity_data_journal-2-e4281-g003_c.jpg" xlink:type="simple" position="float" orientation="portrait" id="oo_34299.JPG"/></fig><fig id="F960108" position="float" orientation="portrait"><label>Figure 3d.</label><caption><p>Underground cleistogamous flowers</p></caption><graphic xmlns:xlink="http://www.w3.org/1999/xlink" xlink:href="biodiversity_data_journal-2-e4281-g003_d.jpg" xlink:type="simple" position="float" orientation="portrait" id="oo_34300.JPG"/></fig><fig id="F960109" position="float" orientation="portrait"><label>Figure 3e.</label><caption><p>Seedling</p></caption><graphic xmlns:xlink="http://www.w3.org/1999/xlink" xlink:href="biodiversity_data_journal-2-e4281-g003_e.jpg" xlink:type="simple" position="float" orientation="portrait" id="oo_34313.jpg"/></fig><fig id="F960110" position="float" orientation="portrait"><label>Figure 3f.</label><caption><p>Cleistogamous flower</p></caption><graphic xmlns:xlink="http://www.w3.org/1999/xlink" xlink:href="biodiversity_data_journal-2-e4281-g003_f.jpg" xlink:type="simple" position="float" orientation="portrait" id="oo_34302.JPG"/></fig></fig-group><fig-group id="F960111" position="float" orientation="portrait"><caption><p>Photo plate of <italic><tp:taxon-name><tp:taxon-name-part taxon-name-part-type="genus">Vigna</tp:taxon-name-part> <tp:taxon-name-part taxon-name-part-type="species">yadavii</tp:taxon-name-part></tp:taxon-name></italic> Gaikwad <italic>et al.</italic> (Photographs by Gore R.D.).</p></caption><fig id="F1177154" position="float" orientation="portrait"><label>Figure 4a.</label><caption><p>Pod of chasmogamous flower</p></caption><graphic xmlns:xlink="http://www.w3.org/1999/xlink" xlink:href="biodiversity_data_journal-2-e4281-g004_a.jpg" xlink:type="simple" position="float" orientation="portrait" id="oo_36183.JPG"/></fig><fig id="F1177155" position="float" orientation="portrait"><label>Figure 4b.</label><caption><p>Pods of cleistogamous flowers</p></caption><graphic xmlns:xlink="http://www.w3.org/1999/xlink" xlink:href="biodiversity_data_journal-2-e4281-g004_b.jpg" xlink:type="simple" position="float" orientation="portrait" id="oo_36184.JPG"/></fig><fig id="F1177156" position="float" orientation="portrait"><label>Figure 4c.</label><caption><p>Seeds of the chasmogamous flowers</p></caption><graphic xmlns:xlink="http://www.w3.org/1999/xlink" xlink:href="biodiversity_data_journal-2-e4281-g004_c.jpg" xlink:type="simple" position="float" orientation="portrait" id="oo_36185.JPG"/></fig><fig id="F1177157" position="float" orientation="portrait"><label>Figure 4d.</label><caption><p>Seeds of the cleistogamous flowers</p></caption><graphic xmlns:xlink="http://www.w3.org/1999/xlink" xlink:href="biodiversity_data_journal-2-e4281-g004_d.jpg" xlink:type="simple" position="float" orientation="portrait" id="oo_36186.JPG"/></fig></fig-group><table-wrap id="T919811" position="float" orientation="portrait"><label>Table 1.</label><caption><p>Morphological differences between <italic><tp:taxon-name><tp:taxon-name-part taxon-name-part-type="genus">Vigna</tp:taxon-name-part> <tp:taxon-name-part taxon-name-part-type="species">yadavii</tp:taxon-name-part></tp:taxon-name></italic> and <italic><tp:taxon-name><tp:taxon-name-part taxon-name-part-type="genus">V.</tp:taxon-name-part> <tp:taxon-name-part taxon-name-part-type="species">dalzelliana</tp:taxon-name-part></tp:taxon-name></italic>.</p></caption><table rules="all" border="1" style="width:500px"><tbody><tr><td rowspan="1" colspan="1">
              <bold>Attributes</bold>
            </td><td rowspan="1" colspan="1">
              <bold><italic><tp:taxon-name><tp:taxon-name-part taxon-name-part-type="genus">Vigna</tp:taxon-name-part> <tp:taxon-name-part taxon-name-part-type="species">yadavii</tp:taxon-name-part></tp:taxon-name></italic></bold>
            </td><td rowspan="1" colspan="1">
              <bold><italic><tp:taxon-name><tp:taxon-name-part taxon-name-part-type="genus">Vigna</tp:taxon-name-part> <tp:taxon-name-part taxon-name-part-type="species">dalzelliana</tp:taxon-name-part></tp:taxon-name></italic></bold>
            </td></tr><tr><td rowspan="1" colspan="3">
              <bold>Chasmogamous flowers</bold>
            </td></tr><tr><td rowspan="1" colspan="1">Corolla</td><td rowspan="1" colspan="1">4–6 mm long</td><td rowspan="1" colspan="1">c. 1.5 cm long</td></tr><tr><td rowspan="1" colspan="1">Style beak</td><td rowspan="1" colspan="1">linear, 0.4–0.5 mm long</td><td rowspan="1" colspan="1">flattened, 0.9–1.2 mm long</td></tr><tr><td rowspan="1" colspan="1">Calyx</td><td rowspan="1" colspan="1">hairy</td><td rowspan="1" colspan="1">glabrous</td></tr><tr><td rowspan="1" colspan="1">Seeds</td><td rowspan="1" colspan="1">6–12 per pod</td><td rowspan="1" colspan="1">8–10 per pod</td></tr><tr><td rowspan="1" colspan="3">
              <bold>Cleistogamous flowers</bold>
            </td></tr><tr><td rowspan="1" colspan="1">Flowers</td><td rowspan="1" colspan="1">present on positively geotropic branches</td><td rowspan="1" colspan="1">absent</td></tr><tr><td rowspan="1" colspan="1">Pods</td><td rowspan="1" colspan="1">short, 1.5–2.5 cm long, cylindrical curved, white (albino), glabrescent.</td><td rowspan="1" colspan="1">absent</td></tr><tr><td rowspan="1" colspan="1">Seeds</td><td rowspan="1" colspan="1">3–5 per pod, whitish brown, 2–3 × 1.7–2 mm; hilum poorly developed and not protruded out.</td><td rowspan="1" colspan="1">absent</td></tr></tbody></table></table-wrap></tp:treatment-sec></tp:taxon-treatment>
